# Supplementary material for: Machine Learning-Enhanced MALDI-TOF Mass Spectrometry for Screening HBsAg-Positive Patients
Source: Microorganisms. 2026 Mar 20;14(3):702. doi: 10.3390/microorganisms14030702 (PMC13028653; doi:10.3390/microorganisms14030702)
Supplement: Supplementary file 1 [file microorganisms-14-00702-s001.zip]

Archive with 1 entries (1 files):
- microorganisms-4151129-supplementary.pdf
